# Supplementary material for: MEG correlates of temporal regularity relevant to pitch perception in human auditory cortex
Source: Neuroimage. 2022 Apr 1;249:118879. doi: 10.1016/j.neuroimage.2022.118879 (PMC8883111; doi:10.1016/j.neuroimage.2022.118879)
Supplement: Supplementary file 3 [file mmc3.zip]

Archive with 1 entries (1 files):
- mmc3.gif
